# Supplementary material for: Novel C3-Methylene-Bridged Indole Derivatives with and without Substituents at N1: The Influence of Substituents on Their Hemolytic, Cytoprotective, and Antimicrobial Activity
Source: Int J Mol Sci. 2024 May 14;25(10):5364. doi: 10.3390/ijms25105364 (PMC11121452; doi:10.3390/ijms25105364)
Supplement: Supplementary file 1 [file ijms-25-05364-s001.zip]

Archive with 1 entries (1 files):
- ijms-2989670-supplementary.pdf
